# Supplementary material for: Does body mass index early in pregnancy influence the risk of maternal anaemia? An observational study in Indonesian and Ghanaian women
Source: BMC Public Health. 2018 Jul 13;18:873. doi: 10.1186/s12889-018-5704-2 (PMC6045841; doi:10.1186/s12889-018-5704-2)
Supplement: Supplementary file 1 — Table S1. Missing values upon baseline characteristics of the study populations. The supplementary table shows the incidence of missing data for each baseline characteristic. (XLSX 8 kb) [file 12889_2018_5704_MOESM1_ESM.xlsx]

## Sheet: Sheet1
Supplementary table 1. Missing values upon baseline characteristics of the study populations
	Indonesian cohort		Ghanaian cohort
	Amount (n)	Missings (%)	Amount (n)	Missings (%)
BMI	446	46 (9.3)	1016	10 (1.0)
Maternal characteristics
Age (y)	475	20 (4.2)	1016	0 (0.0)
Height (cm)	456	36 (7.3)	1016	5 (0.5)
Weight (kg)	458	34 (6.9)	1016	5 (0.5)
Education	492	11 (2.2)	1016	0 (0.0)
Employment	492	14 (2.8)	1016	0 (0.0)
Second hand smoking	492	302 (61.4)
Obstetric characteristics
Gestational age (wk)*	474	18 (3.7)	1016	9 (0.9)
Gravidity (%)	492	103 (20.9)	1016	0 (0.0)
Clinical characteristics
Haemoglobin (g/dL)	489	3 (0.6)	1016	54 (5.3)
Comorbidities**			1016	463 (45.6)
Birth outcomes
Low birth weight	492	113 (23.0)	1016	236 (23.2)
Prematurity	492	113 (23.0)	1016	272 (26.8)
Stillbirth	492	113 (23.0)	1016	220 (21.7)
** red blood cell affecting comorbidities including sickle cell disease, G6PD deficiency and malaria infection.
